# Supplementary material for: Incidence, Risk Factors, and Outcomes of Preterm and Early Term Births: A Population-Based Register Study
Source: Int J Environ Res Public Health. 2021 May 29;18(11):5865. doi: 10.3390/ijerph18115865 (PMC8197791; doi:10.3390/ijerph18115865)
Supplement: Supplementary file 1 [file ijerph-18-05865-s001.zip]

Archive with 5 entries (4 files):
- ijerph-1211928-supplementary (1)/
- ijerph-1211928-supplementary (1)/Table S1.xlsx
- ijerph-1211928-supplementary (1)/~$Table S3.xlsx
- ijerph-1211928-supplementary (1)/Table S3.xlsx
- ijerph-1211928-supplementary (1)/Table S2.xlsx
