# Supplementary material for: Incidence, Risk Factors, and Outcomes of Preterm and Early Term Births: A Population-Based Register Study
Source: Int J Environ Res Public Health. 2021 May 29;18(11):5865. doi: 10.3390/ijerph18115865 (PMC8197791; doi:10.3390/ijerph18115865)
Supplement: Supplementary file 1 [file ijerph-18-05865-s001.zip › ijerph-1211928-supplementary (1)/Table S1.xlsx]

## Sheet: Sheet1
Table S1: Characteristics of the study population according to the associated risk factors and outcomes
	Birth Weight			Fetal Weight by GA				Delivery Mode			Low Apgar <7 at 1 mins			Low Apgar <7 at 5 mins			Baby Outcome			Baby Disposition
	≤2499g	≥2500g	p value	AGA	SGA	LGA	p value	Vaginal delivery	Caesarean delivery	p value	No	Yes	p value	No	Yes	p value	Discharged alive	Died in hospital	p value	Postnatal ward	NICU or died in LR/OT	p value
	n (%)	n (%)		n (%)	n (%)	n (%)		n (%)	n (%)		n (%)	n (%)		n (%)	n (%)		n (%)	n (%)		n (%)	n (%)
Maternal age			0.001				0			0			0.509			0.216			0.131			0.001
Normal (20–34 yr)	954 (73.8)	11395 (78.2)		8971 (78.2)	704 (79.8)	1678 (73.5)		8921 (80.7)	3433 (71.2)		12050 (77.9)	270 (74.6)		12290 (77.8)	33 (71.7)		12309 (77.9)	45 (67.2)		10989 (78.3)	1365 (74.4)
Young (<20 yr)	44 (3.4)	306 (2.1)		252 (2.2)	35 (4)	29 (1.3)		306 (2.8)	44 (0.9)		338 (2.2)	11 (3)		348 (2.2)	1 (2.2)		349 (2.2)	1 (1.5)		311 (2.2)	39 (2.1)
Advanced (35–39 yr)	227 (17.6)	2217 (15.2)		1745 (15.2)	116 (13.2)	430 (18.8)		1449 (13.1)	997 (20.7)		2377 (15.4)	61 (16.9)		2432 (15.4)	9 (19.6)		2428 (15.4)	18 (26.9)		2124 (15.1)	322 (17.5)
Very advanced (40–44 yr)	64 (4.9)	608 (4.2)		474 (4.1)	26 (2.9)	134 (5.9)		357 (3.2)	315 (6.5)		653 (4.2)	18 (5)		670 (4.2)	2 (4.3)		669 (4.2)	3 (4.5)		571 (4.1)	100 (5.4)
Extremely advanced (≥45 yr)	4 (0.3)	46 (0.3)		35 (0.3)	1 (0.1)	11 (0.5)		20 (0.2)	30 (0.6)		48 (0.3)	2 (0.6)		49 (0.3)	1 (2.2)		50 (0.3)	0 (0)		41 (0.3)	9 (0.5)
Parity			0				0			0			0			0.013			0.621			0
Nulliparous	488 (37.7)	3821 (26.2)		3186 (27.8)	379 (43)	341 (14.9)		3169 (28.7)	1143 (23.7)		4144 (26.8)	162 (44.8)		4286 (27.1)	20 (43.5)		4292 (27.2)	20 (29.9)		3638 (25.9)	674 (36.7)
Parity ≥1	805 (62.3)	10751 (73.8)		8291 (72.2)	503 (57)	1941 (85.1)		7884 (71.3)	3676 (76.3)		11322 (73.2)	200 (55.2)		11503 (72.9)	26 (56.5)		11513 (72.8)	47 (70.1)		10398 (74.1)	1161 (63.3)
Nationality			0				0			0.002			0.328			0.423			0.01			0
Qatari	470 (36.3)	4467 (30.7)		3620 (31.5)	308 (34.9)	616 (27)		3351 (30.3)	1590 (33)		4805 (31.1)	123 (34)		4914 (31.1)	16 (34.8)		4921 (31.1)	20 (29.9)		4301 (30.7)	640 (34.9)
Other Arabs	385 (29.8)	5922 (40.7)		4450 (38.8)	261 (29.6)	1072 (47)		4470 (40.5)	1839 (38.2)		6163 (39.9)	131 (36.2)		6282 (39.8)	14 (30.4)		6292 (39.8)	17 (25.4)		5675 (40.4)	633 (34.5)
Other Nationalities	438 (33.9)	4179 (28.7)		3404 (29.7)	313 (35.5)	593 (26)		3228 (29.2)	1390 (28.8)		4494 (29.1)	108 (29.8)		4589 (29.1)	16 (34.8)		4588 (29)	30 (44.8)		4056 (28.9)	562 (30.6)
Consanguineous			0.89				0.655			0.167			0.468			0.973			0.083			0.008
No	289 (65.8)	3874 (66.2)		3064 (66.4)	204 (64.4)	584 (67.2)		3063 (65.6)	1102 (67.5)		4091 (66.2)	64 (62.7)		4151 (66.1)	6 (66.7)		4156 (66.2)	9 (47.4)		3825 (66.6)	340 (61)
Yes	150 (34.2)	1982 (33.8)		1547 (33.6)	113 (35.6)	285 (32.8)		1603 (34.4)	530 (32.5)		2091 (33.8)	38 (37.3)		2125 (33.9)	3 (33.3)		2123 (33.8)	10 (52.6)		1916 (33.4)	217 (39)
Education			0.096				0.005			0			0.851			0.19			0.044			0.402
Elementary and below	36 (7.5)	575 (9.2)		425 (8.6)	27 (7.8)	102 (11)		489 (9.8)	123 (7)		603 (9.1)	8 (7.7)		608 (9)	2 (22.2)		608 (9)	4 (23.5)		564 (9.2)	48 (8)
Secondary/Highschool	168 (35.1)	1923 (30.7)		1523 (30.8)	127 (36.8)	254 (27.3)		1603 (32.1)	489 (27.8)		2053 (31)	34 (32.7)		2083 (31)	4 (44.4)		2085 (31)	7 (41.2)		1914 (31.1)	178 (29.7)
University or above	275 (57.4)	3771 (60.2)		2992 (60.6)	191 (55.4)	574 (61.7)		2899 (58.1)	1148 (65.2)		3976 (60)	62 (59.6)		4037 (60)	3 (33.3)		4041 (60)	6 (35.3)		3673 (59.7)	374 (62.3)
Diabetes Status			0.218				0			0			0.064			0.452			0.876			0
No DM	914 (70.7)	10205 (70)		8000 (69.7)	654 (74.1)	1348 (59.1)		7978 (72.2)	3146 (65.3)		10832 (70)	262 (72.4)		11066 (70.1)	31 (67.4)		11076 (70.1)	48 (71.6)		9946 (70.9)	1178 (64.2)
GDM	340 (26.3)	4025 (27.6)		3235 (28.2)	214 (24.3)	810 (35.5)		2922 (26.4)	1445 (30)		4268 (27.6)	86 (23.8)		4343 (27.5)	15 (32.6)		4349 (27.5)	18 (26.9)		3816 (27.2)	550 (30)
PGDM	39 (3)	342 (2.3)		242 (2.1)	14 (1.6)	124 (5.4)		153 (1.4)	228 (4.7)		366 (2.4)	14 (3.9)		380 (2.4)	0 (0)		380 (2.4)	1 (1.5)		274 (2)	107 (5.8)
Chronic Hypertension			0				0			0			0			0.002			0.345			0
No	1249 (96.6)	14408 (98.9)		11335 (98.8)	857 (97.2)	2244 (98.3)		10969 (99.2)	4695 (97.4)		15271 (98.7)	349 (96.4)		15584 (98.7)	43 (93.5)		15597 (98.7)	67 (100)		13876 (98.9)	1787 (97.4)
Yes	44 (3.4)	164 (1.1)		142 (1.2)	25 (2.8)	38 (1.7)		84 (0.8)	124 (2.6)		195 (1.3)	13 (3.6)		205 (1.3)	3 (6.5)		208 (1.3)	0 (0)		160 (1.1)	48 (2.6)
PP Obesity			0.2				0			0			0.877			0.642			0.231			0.009
No	339 (70.3)	3770 (67.5)		3067 (69.2)	257 (76.3)	498 (56.5)		2975 (72.5)	1135 (57.7)		4004 (67.7)	95 (68.3)		4092 (67.7)	11 (73.3)		4094 (67.8)	16 (57.1)		3658 (68.3)	452 (63.4)
Yes	143 (29.7)	1816 (32.5)		1364 (30.8)	80 (23.7)	383 (43.5)		1129 (27.5)	831 (42.3)		1908 (32.3)	44 (31.7)		1951 (32.3)	4 (26.7)		1948 (32.2)	12 (42.9)		1699 (31.7)	261 (36.6)
Baby gender			0.049				0			0.004			0.009			0.233			0.672			0
Male	626 (48.4)	7475 (51.3)		5705 (49.7)	348 (39.5)	1443 (63.2)		5564 (50.3)	2543 (52.8)		7882 (51)	209 (57.7)		8066 (51.1)	27 (58.7)		8075 (51.1)	32 (47.8)		7054 (50.3)	1052 (57.3)
Female	666 (51.5)	7095 (48.7)		5769 (50.3)	534 (60.5)	839 (36.8)		5489 (49.7)	2273 (47.2)		7582 (49)	152 (42)		7721 (48.9)	18 (39.1)		7728 (48.9)	34 (50.7)		6981 (49.7)	781 (42.6)
Chromosomal/Congenital abnormality			0				0			0			0			0			0			0
No	1202 (93)	14402 (98.8)		11319 (98.6)	830 (94.1)	2244 (98.3)		10916 (98.8)	4695 (97.4)		15264 (98.7)	310 (85.6)		15551 (98.5)	29 (63)		15585 (98.6)	26 (38.8)		14001 (99.8)	1609 (87.7)
Yes	91 (7)	170 (1.2)		158 (1.4)	52 (5.9)	38 (1.7)		137 (1.2)	124 (2.6)		202 (1.3)	52 (14.4)		238 (1.5)	17 (37)		220 (1.4)	41 (61.2)		35 (0.2)	226 (12.3)
Smoking			0.005				0.589			0.376			0.051			0.145			0.511			0.013
No	966 (98.4)	11092 (99.2)		8767 (99.1)	664 (98.8)	1708 (99.2)		8527 (99.2)	3538 (99)		11780 (99.2)	253 (98.1)		12005 (99.2)	30 (96.8)		12014 (99.2)	51 (100)		10746 (99.2)	1318 (98.6)
Yes	16 (1.6)	86 (0.8)		77 (0.9)	8 (1.2)	13 (0.8)		68 (0.8)	34 (1)		97 (0.8)	5 (1.9)		101 (0.8)	1 (3.2)		102 (0.8)	0 (0)		83 (0.8)	19 (1.4)
Preterm history			0				0.22			0			0.053			0.079			0.206			0
No	1110 (85.8)	13705 (94.1)		10701 (93.2)	814 (92.3)	2108 (92.4)		10498 (95)	4324 (89.7)		14452 (93.4)	329 (90.9)		14747 (93.4)	40 (87)		14762 (93.4)	60 (89.6)		13180 (93.9)	1641 (89.4)
Yes	183 (14.2)	867 (5.9)		776 (6.8)	68 (7.7)	174 (7.6)		555 (5)	495 (10.3)		1014 (6.6)	33 (9.1)		1042 (6.6)	6 (13)		1043 (6.6)	7 (10.4)		856 (6.1)	194 (10.6)
Employment status			0.385				0.004			0.163			0.307			0.766			0.674			0.413
Employed	439 (99.3)	5895 (98.9)		4648 (99.1)	319 (98.8)	874 (97.8)		4695 (98.8)	1642 (99.2)		6229 (98.9)	93 (100)		6315 (98.9)	8 (100)		6321 (98.9)	16 (100)		5802 (98.9)	535 (99.3)
Unemployed	3 (0.7)	67 (1.1)		44 (0.9)	4 (1.2)	20 (2.2)		57 (1.2)	13 (0.8)		70 (1.1)	0 (0)		70 (1.1)	0 (0)		70 (1.1)	0 (0)		66 (1.1)	4 (0.7)
Pregnancy mode			0				0.211			0			0.042			0.902			0.605			0
Spontaneous pregnancy	1228 (95.6)	14150 (97.7)		11105 (97.3)	851 (97.5)	2221 (97.9)		10780 (98.1)	4605 (96.1)		14997 (97.5)	345 (95.8)		15305 (97.5)	44 (97.8)		15320 (97.5)	65 (98.5)		13634 (97.7)	1750 (96)
Assisted pregnancy	57 (4.4)	339 (2.3)		310 (2.7)	22 (2.5)	47 (2.1)		209 (1.9)	187 (3.9)		380 (2.5)	15 (4.2)		394 (2.5)	1 (2.2)		395 (2.5)	1 (1.5)		324 (2.3)	72 (4)
Abbreviations: PTB, preterm birth; ETB, early term birth; DM, diabetes mellitus; GDM, gestational diabetes mellitus; PGDM, pre-gestational diabetes mellitus; AGA, appropriate for gestational age; SGA, small for gestational age; LGA, large for gestational age; Apgar, Appearance, Pulse, Grimace, Activity, and Respiration; NICU, neonatal intensive care unit; LR, labour room; OT, operation theatre.
Bold values denote statistically significant differences.
