# Supplementary material for: Incidence, Risk Factors, and Outcomes of Preterm and Early Term Births: A Population-Based Register Study
Source: Int J Environ Res Public Health. 2021 May 29;18(11):5865. doi: 10.3390/ijerph18115865 (PMC8197791; doi:10.3390/ijerph18115865)
Supplement: Supplementary file 1 [file ijerph-18-05865-s001.zip › ijerph-1211928-supplementary (1)/Table S3.xlsx]

## Sheet: Table S2
Table S3: Univariate and multivariate regression analyses of the pregnancy and feto-maternal outcomes associated with PTB and ETB.
	LBW		SGA		LGA		Caesarean Delivery		Apgar <7 at 1 mins		Apgar <7 at 5 mins		In-Hospital Mortality		NICU/Death in LR/OT
	cOR (95%CI)	aOR (95%CI)	cOR (95%CI)	aOR (95%CI)	cOR (95%CI)	aOR (95%CI)	cOR (95%CI)	aOR (95%CI)	cOR (95%CI)	aOR (95%CI)	cOR (95%CI)	aOR (95%CI)	cOR (95%CI)	aOR (95%CI)	cOR (95%CI)	aOR (95%CI)
Extreme to very PTB a	4958.98 (1565.46–15708.76) *	5669.36 (1317.88–24388.98) *	4.89 (3.39–7.06) *	4.11 (2.55–6.64) *	2.79 (2–3.89) *	3.8 (2.5–5.79) *	6.51 (4.9–8.65) *	5.26 (3.71–7.47) *	60.56 (43.94–83.46) *	52.3 (33.89–80.71) *	77.4 (33.47–179) *	69.2 (20.54–233.09) *	115.17 (54.32–244.21) *	84.73 (28.87–248.69) *	3027.44 (423.76–21628.68) *	2417.24 (332.79–17557.67) *
Maternal age
Normal (20–34 yr)		Ref		Ref		Ref		Ref		Ref		Ref		Ref		Ref
Young (<20 yr)		2.79 (1.17–6.68) ‡		1.12 (0.61–2.08)		0.77 (0.42–1.43)		0.34 (0.2–0.57) *		0.87 (0.31–2.46)		0 (0-)		0 (0-)		0.48 (0.22–1.02)
Advanced (35–39 yr)		1.22 (0.67–2.23)		0.82 (0.57–1.17)		0.96 (0.77–1.2)		1.3 (1.1–1.54) †		0.8 (0.45–1.43)		0.29 (0.03–2.56)		2.11 (0.66–6.77)		1.26 (0.92–1.73)
Very advanced (40–44 yr)		0.84 (0.23-3.1)		0.56 (0.25–1.24)		1.29 (0.88–1.9)		1.5 (1.1–2.04)‡		0.76 (0.26–2.19)		0 (0-)		0 (0-)		1.24 (0.67–2.28)
Extremely advanced (≥45 yr)		0 (0-)		0 (0-)		1.22 (0.14–10.67)		5.07 (1.1-23.32) ‡		15.78 (1.75–142.72) ‡		272.64 (23.85–3116.25) *		0 (0-)		3.6 (0.42–30.86)
Parity
Nulliparous		Ref		Ref		Ref		Ref		Ref		Ref		Ref		Ref
Parity ≥1		0.66 (0.41–1.05)		0.54 (0.42–0.68) *		2.1 (1.71–2.57) *		0.75 (0.66–0.85) *		0.42 (0.28–0.61) *		0.85 (0.26–2.75)		0.62 (0.21–1.88)		0.38 (0.3–0.47) *
Nationality
Qatari		1.2 (0.72–2.02)		1.06 (0.81–1.39)		1.05 (0.85–1.3)		0.78 (0.67–0.91)*		1.38 (0.87–2.19)		1.19 (0.29–4.93)		0.52 (0.15–1.72)		1.01 (0.78–1.3)
Other Arabs		0.78 (0.46–1.32)		0.67 (0.51–0.87) †		1.4 (1.16–1.7) *		0.78 (0.68–0.9)*		1.15 (0.74–1.78)		1.62 (0.42–6.22)		0.61 (0.19–2)		0.74 (0.58–0.95) ‡
Other Nationalities		Ref		Ref		Ref		Ref		Ref		Ref		Ref		Ref
Diabetes status
No DM		Ref		Ref		Ref		Ref		Ref		Ref		Ref		Ref
GDM		0.94 (0.57–1.55)		0.97 (0.75–1.25)		1.14 (0.96–1.35)		1.05 (0.91–1.2)		0.93 (0.6–1.44)		1.59 (0.47–5.45)		2.72 (0.92–8.04)		1.06 (0.83–1.35)
PGDM		2.19 (0.32–14.94)		0.65 (0.19–2.28)		0.35 (0.1–1.19)		1.73 (0.92–3.28)		0.66 (0.16–2.73)		0 (0-)		0 (0-)		2.44 (0.85–7.01)
Chronic hypertension
No		Ref		Ref		Ref		Ref		Ref		Ref		Ref		Ref
Yes		0.28 (0.01-8.39)		3.73 (1.53-9.14) †		1.3 (0.52–3.25)		2.38 (1.28–4.41) †		3.34 (0.94–11.82)		0 (0-)		0 (0-)		1.67 (0.57–4.85)
Baby gender
Female		Ref		Ref		Ref		Ref		Ref		Ref		Ref		Ref
Male		0.59 (0.38–0.9) ‡		0.65 (0.52–0.82) *		1.77 (1.51–2.06) *		1.05 (0.93–1.18)		1.1 (0.77–1.57)		1.08 (0.36–3.28)		0.49 (0.18–1.36)		1.32 (1.07–1.62) †
Chromosomal/congenital abnormality
No		Ref		Ref		Ref		Ref		Ref		Ref		Ref		Ref
Yes		6.33 (2.48–16.14) *		3.26 (1.78–6) *		0.74 (0.36–1.51)		1.28 (0.8–2.04)		4.98 (2.36–10.54) *		4.7 (1–22.18) ‡		31.49 (10.45–94.93) *		71.24 (40.45–125.47) *
Smoking
No		Ref		Ref		Ref		Ref		Ref		Ref		Ref		Ref
Yes		1.7 (0.25–11.81)		1.07 (0.36–3.19)		0.74 (0.31–1.75)		0.94 (0.49–1.78)		0.87 (0.18–4.21)		0 (0-)		0 (0-)		2.05 (0.86–4.88)
Preterm history
No		Ref		Ref		Ref		Ref		Ref		Ref		Ref		Ref
Yes		2.82 (1.33–5.96) †		1.47 (0.9–2.39)		0.93 (0.66–1.32)		1.66 (1.28–2.15) *		0.6 (0.26–1.36)		0.55 (0.06–5.18)		1.02 (0.22–4.79)		0.72 (0.37–1.41)
Pregnancy mode
Spontanious		Ref		Ref		Ref		Ref		Ref		Ref		Ref		Ref
Assisted		2.28 (0.82–6.39)		0.98 (0.49–1.93)		0.5 (0.23–1.09)		1.58 (1.09–2.3) ‡		1.12 (0.44–2.9)		0 (0-)		0 (0-)		1.26 (0.68–2.34)
Moderate PTB b	873.72 (472.94–1614.15) *	1021.64 (520.79–2004.19) *	4.17 (2.71–6.43) *	3.78 (2.38–6) *	2.42 (1.64–3.56) *	2.44 (1.63–3.64) *	5.63 (4.09–7.77) *	4.54 (3.26–6.34) *	10 (6.07–16.49) *	7.73 (4.43–13.5) *	19.70 (5.28–73.48) *	9.81 (2.01–47.91) †	41.72 (15.67–111.04) *	27.76 (7.52–102.48) *	270.05 (132.01–552.46) *	274.38 (132.59–567.78) *
Maternal age
Normal (20–34 yr)		Ref		Ref		Ref		Ref		Ref		Ref		Ref		Ref
Young (<20 yr)		3.33 (1.6–6.93) *		1.73 (1.06–2.82) ‡		0.63 (0.38–1.07)		0.52 (0.35–0.78) †		1.52 (0.64–3.62)		2.35 (0.22–24.81)		1.18 (0.06–24.27)		0.96 (0.54–1.71)
Advanced (35–39 yr)		1.3 (0.81–2.08)		0.83 (0.62–1.11)		1.18 (0.98–1.43)		1.22 (1.06–1.4) †		0.91 (0.55–1.5)		0 (0-)		3.32 (0.89–12.38)		0.91 (0.7–1.18)
Very advanced (40–44 yr)		1.69 (0.77–3.75)		0.73 (0.4–1.33)		1.48 (1.06–2.08) ‡		1.52 (1.17–1.97) †		1.3 (0.59–2.88)		3.13 (0.38–26.14)		3.45 (0.39–30.64)		0.95 (0.58–1.55)
Extremely advanced (≥45 yr)		0.91 (0.01–60.25)		0 (0-)		1.55 (0.33–7.37)		2.61 (0.86–7.93)		7.97 (1.43–44.28) ‡		177.95 (17.95–1763.89) *		0 (0-)		3.71 (0.98–14.09)
Nationality
Qatari		1.18 (0.77–1.81)		0.97 (0.77–1.22)		1.03 (0.86–1.23)		0.79 (0.69–0.9) *		1.69 (1.1–2.6) ‡		1.13 (0.26–4.88)		0.91 (0.24–3.43)		0.9 (0.72–1.12)
Other Arabs		0.8 (0.52–1.23)		0.68 (0.54–0.86) *		1.34 (1.14–1.58) *		0.74 (0.66–0.84) *		1.12 (0.72–1.74)		0.61 (0.14–2.7)		0.59 (0.15–2.32)		0.71 (0.57–0.87) *
Other Nationalities		Ref		Ref		Ref		Ref		Ref		Ref		Ref		Ref
Diabetes status
No DM		Ref		Ref		Ref		Ref		Ref		Ref		Ref		Ref
GDM		0.88 (0.58–1.34)		0.91 (0.73–1.14)		1.17 (1.01–1.36) ‡		1.05 (0.93–1.18)		0.78 (0.52–1.19)		0.63 (0.13–3.12)		0.67 (0.17–2.68)		1.19 (0.97–1.45)
PGDM		0.4 (0.06–2.53)		0.45 (0.1–1.95)		0.99 (0.45–2.18)		1.63 (0.91–2.92)		0.63 (0.12–3.21)		0 (0-)		0 (0-)		2.87 (1.23–6.69) ‡
Chronic hypertension
No		Ref		Ref		Ref		Ref		Ref		Ref		Ref		Ref
Yes		0.58 (0.1–3.43)		2.09 (0.88–4.96)		0.83 (0.36–1.92)		2.42 (1.4–4.17) †		3.68 (1.24–10.97) ‡		0 (0-)		0 (0-)		1.18 (0.44–3.16)
Baby gender
Female		Ref		Ref		Ref		Ref		Ref		Ref		Ref		Ref
Male		0.59 (0.42–0.85) †		0.6 (0.5–0.73) *		1.75 (1.52–2) *		1.11 (1.01–1.23) ‡		1.13 (0.81–1.58)		0.61 (0.18–2.06)		0.2 (0.05–0.73) ‡		1.22 (1.03–1.45) ‡
Chromosomal/congenital abnormality
No		Ref		Ref		Ref		Ref		Ref		Ref		Ref		Ref
Yes		10.53 (5.45–20.33) *		4.59 (2.74–7.69) *		0.76 (0.37–1.54)		1.57 (1.03–2.38) ‡		10.42 (5.81–18.7) *		54.1 (14.25–205.37) *		206.07 (63.64–667.27) *		58.58 (35.7–96.14) *
Preterm history
No		Ref		Ref		Ref		Ref		Ref		Ref		Ref		Ref
Yes		1.39 (0.68–2.85)		0.95 (0.6–1.51)		0.95 (0.69–1.31)		1.5 (1.19–1.88) *		0.67 (0.28–1.6)		0 (0-)		1.28 (0.11–14.44)		0.73 (0.45–1.18)
Pregnancy mode
Spontanious		Ref		Ref		Ref		Ref		Ref		Ref		Ref		Ref
Assisted		1.4 (0.51–3.85)		1.07 (0.57–2.01)		0.59 (0.34–1.03)		1.94 (1.41–2.66) *		1.55 (0.65–3.69)		0 (0-)		0 (0-)		1.48 (0.86–2.54)
Late PTB c	52.49 (42.35–65.07) *	57.41 (40.1–82.19) *	2.35 (1.88–2.93) *	1.9 (1.28–2.82) *	2.09 (1.77–2.46) *	1.87 (1.39–2.5) *	3.74 (3.27–4.27)*	2.47 (1.96–3.12) *	4.01 (2.91–5.53) *	1.64 (0.73–3.69)	10.08 (4.09–24.87)*	0 (0-)	11.83 (5.17–27.05) *		8.33 (7.15–9.7) *	8.48 (6.37–11.28) *
Maternal age
Normal (20-34 yr)		Ref		Ref		Ref		Ref		Ref		Ref		Ref		Ref
Young (<20 yr)		2.91 (1.09–7.75) ‡		1.15 (0.49–2.74)		0.76 (0.37–1.55)		0.62 (0.33–1.18)		1.7 (0.38–7.69)		0 (0-)		0.02 (0-)		0.61 (0.22–1.73)
Advanced (35-39 yr)		1 (0.63–1.57)		0.8 (0.53–1.23)		1.02 (0.77–1.35)		1.18 (0.95–1.46)		0.81 (0.34–1.92)		0 (0-)				0.94 (0.66–1.34)
Very advanced (40-44 yr)		0.96 (0.39–2.33)		1.04 (0.47–2.33)		1.47 (0.89–2.46)		1.58 (1.06–2.36) ‡		1.12 (0.26–4.88)		0 (0-)		0.02 (0-)		1.45 (0.78–2.7)
Extremely advanced (≥45 yr)		0 (0-)		0 (0-)		0 (0-)		1.64 (0.25-10.86)		0 (0-)		0 (0-)				0 (0-)
Nationality
Qatari		0.79 (0.53–1.2)		0.99 (0.7–1.39)		1.18 (0.9–1.55)		0.74 (0.61–0.89) †		2.56 (1.07–6.12) ‡		3.15 (0.1–97.99)		0.34 (0-)		1.28 (0.93–1.76)
Other Arabs		0.56 (0.37–0.86) †		0.65 (0.46–0.93) ‡		1.76 (1.38–2.25) *		0.75 (0.63–0.9) †		2.14 (0.9–5.09)		0 (0-)		1.76 (0-)		1.06 (0.77–1.46)
Other Nationalities		Ref		Ref		Ref		Ref		Ref		Ref		Ref		Ref
Education
Elementary and below		0.52 (0.28–0.94) ‡		1.2 (0.74–1.97)		1.31 (0.95–1.81)		0.49 (0.36–0.67) *		0.9 (0.33–2.42)		5.17 (0.13–199.68)		1.70E+20 (0-)		0.63 (0.39–1.01)
Secondary/Highschool		0.86 (0.59–1.25)		1.29 (0.96–1.75)		1.01 (0.82–1.26)		0.71 (0.6–0.84) *		0.66 (0.34–1.28)		1.26 (0.06–27.96)				0.69 (0.52–0.92) ‡
University or above		Ref		Ref		Ref		Ref		Ref		Ref		Ref		Ref
Diabetes status
No DM		Ref		Ref		Ref		Ref		Ref		Ref		Ref		Ref
GDM		0.71 (0.48–1.05)		0.94 (0.68–1.3)		1.34 (1.08–1.66) †		1.03 (0.87–1.24)		0.84 (0.41–1.72)		9.22 (0.54–157.53)				0.98 (0.73–1.31)
PGDM		0.26 (0.08–0.88) ‡		0.26 (0.03–2.14)		1.61 (0.68–3.81)		1.74 (0.85–3.57)		3.03 (0.57–16.23)		0 (0-)		0 (0-)		0.45 (0.13–1.49)
Chronic hypertension
No		Ref		Ref		Ref		Ref		Ref		Ref		Ref		Ref
Yes		1.55 (0.33–7.35)		3.22 (1.03–10.06) ‡		0.89 (0.25–3.07)		2.48 (1.14–5.39) ‡		0 (0-)		0 (0-)		30908.12 (0-)		0.99 (0.23–4.27)
Baby gender
Female		Ref		Ref		Ref		Ref		Ref		Ref		Ref		Ref
Male		0.54 (0.39–0.76)*		0.56 (0.42–0.75)*		1.55 (1.27–1.88)*		1.05 (0.91–1.23)		0.93 (0.53–1.63)		2.05 (0.08–49.82)		0 (0-)		1.07 (0.83–1.37)
Chromosomal/congenital abnormality
No		Ref		Ref		Ref		Ref		Ref		Ref		Ref		Ref
Yes		1.43 (0.53–3.86)		1.61 (0.55–4.77)		0.79 (0.29–2.1)		1.33 (0.68–2.6)		14.06 (5.62–35.15) *		446.83 (20.06–9955.02) *				37.97 (18.76–76.83) *
Preterm history
No		Ref		Ref		Ref		Ref		Ref		Ref		Ref		Ref
Yes		2.31 (1.37–3.9) †		1.47 (0.86–2.52)		1.22 (0.81–1.83)		1.44 (1.05–1.97) ‡		1.71 (0.62–4.69)		0 (0-)		0 (0-)		0.87 (0.52–1.46)
Pregnancy mode
Spontanious		Ref		Ref		Ref		Ref		Ref		Ref		Ref		Ref
Assisted		1.76 (0.83–3.75)		1.21 (0.56–2.57)		0.41 (0.18–0.95) ‡		1.26 (0.79–1.98)		1.21 (0.28–5.35)		0 (0-)		2.19 (0-)		1.54 (0.83–2.86)
ETB d	5.34 (4.36–6.55) *	5.96 (4.83–7.35) *	0.87 (0.74–1.02)	0.9 (0.77–1.07)	(1.38–1.67) *	1.37 (1.24–1.52)	2.39 (2.22–2.57)*	2.14 (1.98–2.32) *	0.73 (0.53–0.99) ‡	0.71 (0.51–0.99) ‡	1.71 (0.68–4.31)	1.2 (0.45–3.19)	2.22 (0.97–5.07)	2.11 (0.84–5.32)	1.45 (1.28–1.64) *	1.31 (1.15–1.51) *
Maternal age
Normal (20-34 yr)		Ref		Ref		Ref		Ref		Ref		Ref		Ref		Ref
Young (<20 yr)		1.69 (1.05–2.71) ‡		1.29 (0.85–1.98)		0.84 (0.54–1.29)		0.41 (0.29–0.58) *		1.19 (0.54–2.61)		0 (0-)		0 (0-)		0.68 (0.43–1.09)
Advanced (35-39 yr)		0.92 (0.7–1.22)		0.97 (0.76–1.24)		1.12 (0.98–1.27)		1.56 (1.4–1.72) *		1.41 (0.91–2.19)		1.03 (0.28–3.87)		1.17 (0.38–3.58)		1.17 (0.97–1.42)
Very advanced (40-44 yr)		0.8 (0.49–1.3)		0.75 (0.47–1.22)		1.25 (1–1.57) ‡		1.87 (1.57–2.23) *		1.81 (0.92–3.59)		1.07 (0.13–8.98)		0.65 (0.07–5.86)		1.12 (0.8–1.55)
Extremely advanced (≥45 yr)		0.6 (0.08–4.46)		0.68 (0.09–5.11)		1.31 (0.62–2.76)		2.82 (1.48–5.36) †		6.43 (1.48–28.02) ‡		28.17 (3.02–262.33) †		0 (0-)		1.36 (0.52–3.58)
Parity
Nulliparous		Ref		Ref		Ref		Ref		Ref		Ref		Ref		Ref
Parity ≥1		0.49 (0.4–0.6)*		0.53 (0.45–0.63) *		2.05 (1.79–2.36) *		1.03 (0.94–1.12)		0.33 (0.24–0.45) *		0.64 (0.2–2.03)		2.38 (0.64–8.86)		0.41 (0.36–0.48) *
Nationality
Qatari		1.15 (0.92-1.44)		1 (0.83–1.21)		0.9 (0.79–1.04)		1.02 (0.92–1.12)		1.41 (0.96–2.05)		1.36 (0.45–4.11)		0.65 (0.23–1.8)		1.15 (0.97–1.36)
Other Arabs		0.76 (0.6–0.96) ‡		0.7 (0.58–0.84) *		1.39 (1.23–1.56) *		0.99 (0.9–1.09)		1.04 (0.72–1.5)		0.5 (0.14–1.84)		0.22 (0.06–0.77) ‡		0.83 (0.71–0.98) ‡
Other Nationalities		Ref		Ref		Ref		Ref		Ref		Ref		Ref		Ref
Diabetes status
No DM		Ref		Ref		Ref		Ref		Ref		Ref		Ref		Ref
GDM		0.77 (0.62–0.95) ‡		0.84 (0.7–1.01)		1.33 (1.2–1.48) *		1.05 (0.96–1.14)		0.91 (0.64–1.29)		1.42 (0.52–3.88)		0.51 (0.17–1.52)		1.29 (1.12–1.5) *
PGDM		0.43 (0.22-0.84)‡		0.53 (0.25-1.1)		2.29 (1.75-3)*		1.84 (1.45-2.35)*		0.95 (0.33-2.75)		0 (0-)		1.23 (0.12-12.16)		3.33 (2.41-4.59)*
Chronic hypertension
No		Ref		Ref		Ref		Ref		Ref		Ref		Ref		Ref
Yes		1.98 (1.04–3.76) ‡		2.28 (1.22–4.25) ‡		0.98 (0.65–1.5)		1.65 (1.18–2.31) †		1.04 (0.24–4.42)		5.82 (0.62–54.33)		0 (0-)		1.42 (0.85–2.39)
Baby gender
Female		Ref		Ref		Ref		Ref		Ref		Ref		Ref		Ref
Male		0.55 (0.45–0.66) *		0.57 (0.48–0.67) *		1.75 (1.58–1.93) *		1.05 (0.97–1.13)		1.21 (0.9–1.63)		0.9 (0.35–2.31)		0.28 (0.1–0.76) ‡		1.29 (1.13–1.47) *
Chromosomal/congenital abnormality
No		Ref		Ref		Ref		Ref		Ref		Ref		Ref		Ref
Yes		4.94 (3.09–7.92) *		4.29 (2.8–6.59) *		0.61 (0.35–1.06)		1.71 (1.24–2.34) *		14.61 (8.99–23.76) *		64.35 (23.63–175.24) *		284.13 (107.54–750.7) *		72.4 (48.61–107.82) *
Preterm history
No		Ref		Ref		Ref		Ref		Ref		Ref		Ref		Ref
Yes		1.68 (1.2–2.33) †		1.26 (0.9–1.76)		0.73 (0.59–0.91) †		1.61 (1.39–1.88) *		1.31 (0.65–2.64)		3.67 (0.94–14.27)		0.38 (0.04–3.51)		1.19 (0.89-1.59)
Pregnancy mode
Spontanious		Ref		Ref		Ref		Ref		Ref		Ref		Ref		Ref
Assisted		0.99 (0.58–1.67)		0.85 (0.51–1.4)		0.86 (0.59–1.24)		1.9 (1.51–2.4) *		0.89 (0.38–2.08)		1.15 (0.12–11.24)		0 (0-)		1.02 (0.69–1.49)
Abbreviations: cOR, crude odds ratio; aOR, adjusted odds ratio; CI, confidence interval; Ref, referent; PTB, preterm birth; ETB, early term birth; DM, diabetes mellitus; GDM, gestational diabetes mellitus; PGDM, pre-gestational diabetes mellitus; AGA, appropriate for gestational age; SGA, small for gestational age; LGA, large for gestational age; Apgar, Appearance, Pulse, Grimace, Activity, and R…
Bold values denote statistical significance at the ‡p < 0.05. †p < 0.01. *p < 0.001.
a adjusted for maternal age, parity, nationality, diabetes status, chronic hypertension, baby gender, chromosomal/congenital abnormalities, smoking, preterm history, and pregnancy mode.
b adjusted for maternal age, nationality, diabetes status, chronic hypertension, baby gender, chromosomal/congenital abnormalities, preterm history, and pregnancy mode.
c adjusted for maternal age, nationality, education status, diabetes status, chronic hypertension, baby gender, chromosomal/congenital abnormalities, preterm history, and pregnancy mode.
d adjusted for maternal age, parity, nationality, diabetes status, chronic hypertension, baby gender, chromosomal/congenital abnormalities, preterm history, and pregnancy mode.
