# Supplementary material for: Incidence, Risk Factors, and Outcomes of Preterm and Early Term Births: A Population-Based Register Study
Source: Int J Environ Res Public Health. 2021 May 29;18(11):5865. doi: 10.3390/ijerph18115865 (PMC8197791; doi:10.3390/ijerph18115865)
Supplement: Supplementary file 1 [file ijerph-18-05865-s001.zip › ijerph-1211928-supplementary (1)/Table S2.xlsx]

## Sheet: Sheet1
Table S2. Univariate and multivariate regression analyses of the risk factors associated with PTB and ETB.
Risk factors	Extreme to very PTB		Moderate PTB		Late PTB		ETB
	(n = 214)		(n = 160)		(n = 1015)		(n = 5348)
	cOR (95%CI)	aOR a (95%CI)	cOR (95%CI)	aOR b (95%CI)	cOR c (95%CI)	aOR (95%CI)	cOR (95%CI)	aOR d (95%CI)
Maternal age
Normal (20–34 yr)	ref	ref	ref	ref	ref	ref	ref	ref
Young (<20 yr)	1.13 (0.46–2.79)	0.96 (0.34–2.72)	2.21 (1.02–4.81) ‡	2.76 (1.26–6.07) ‡	0.94 (0.59–1.5)	1.01 (0.48–2.13)	0.84 (0.66–1.07)	1.02 (0.8–1.31)
Advanced (35–39 yr)	1.89 (1.35–2.65) *	1.81 (1.15–2.83) ‡	2.06 (1.41–3.02) *	1.48 (0.98–2.23)	1.85 (1.57–2.18) *	1.39 (1.05–1.86) ‡	1.44 (1.31–1.59) *	1.18 (1.07–1.31) *
Very advanced (40–44 yr)	2.44 (1.39–4.27) †	2.39 (1.12–5.11) ‡	2.18 (1.1–4.36) ‡	1.77 (0.87–3.63)	1.92 (1.42–2.6) *	1.57 (0.91–2.71)	2.03 (1.72–2.39) *	1.53 (1.28–1.82) *
Extremely advanced (≥45 yr)	NA	NA	5.32 (0.69–41.04)	1.64 (0.16–16.9)	5.55 (2.21–13.96) *	4.97 (0.79–31.38)	4.16 (2.16–8) *	2.36 (1.18–4.71) ‡
Parity
Nulliparous	ref	ref	ref		ref		ref	ref
Parity ≥1	0.63 (0.47–0.83) *	0.34 (0.23–0.51) *	0.83 (0.6–1.16)		1.13 (0.97–1.31)		1.38 (1.28–1.49) *	1.21 (1.11–1.32) *
Nationality
Qataris	0.74 (0.52–1.03)	0.78 (0.51–1.2)	0.98 (0.67–1.42)	0.87 (0.59–1.28)	1 (0.85–1.17)	0.8 (0.61–1.05)	1.04 (0.95–1.13)	0.99 (0.9–1.08)
Other Arabs	0.66 (0.48–0.91) ‡	0.73 (0.48–1.09)	0.6 (0.4–0.88) ‡	0.6 (0.4–0.89) ‡	0.74 (0.63–0.87) *	0.64 (0.49–0.83) *	0.89 (0.82–0.97) †	0.89 (0.81–0.96) †
Other Nationalities	ref	ref	ref	ref	ref	ref	ref	ref
Consanguinity
No	ref		ref		ref		ref
Yes	0.65 (0.35–1.19)		1.15 (0.62–2.15)		1.18 (0.94–1.48)		0.97 (0.87–1.09)
Education
Elementary and below	0.76 (0.27–2.16)		0.21 (0.03–1.53)		1.56 (1.11–2.18) ‡	1.46 (1.02–2.08) ‡	0.98 (0.81–1.17)
Secondary/Highschool	1.24 (0.73–2.11)		0.71 (0.36–1.38)		1.22 (0.97–1.53)	1.25 (0.98–1.59)	0.91 (0.81–1.02)
University or above	ref		ref		ref	ref	ref
Diabetes status
No DM	ref	ref	ref	ref	ref	ref	ref	ref
GDM	0.89 (0.63–1.25)	0.88 (0.58–11.33)	1.55 (1.1–2.19) ‡	1.47 (1.03–2.1) ‡	1.89 (1.64–2.17) *	1.61 (1.27–2.05) *	1.87 (1.73–2.01) *	1.8 (1.67–1.94) *
PGDM	9.03 (4.49–18.17) *	7.37 (2.97–18.31) *	12.71 (6.08–26.58) *	5.03 (2.08–12.17) *	12.81 (8.61–19.06) *	6.55 (3.17–13.52) *	11.6 (8.5–15.83) *	9.72 (7.07–13.35) *
Chronic hypertension
No	ref	ref	ref	ref	ref	ref	ref	ref
Yes	7.97 (3.87–16.43) *	2.97 (0.96–9.18)	13.4 (6.84–26.26) *	6.5 (2.92–14.46) *	6.1 (3.91–9.52) *	1.14 (0.37–3.49)	3.64 (2.59–5.1) *	2.39 (1.67–3.43) *
PP obesity #
No	ref		ref		ref		ref
Yes	1.75 (1.09–2.8)‡		1.21 (0.66–2.21)		1.49 (1.2–1.84) *		1.45 (1.29–1.62) *
Baby gender
Female	ref	ref	ref	ref	ref	ref	ref	ref
Male	1.46 (1.11–1.92) †	1.39 (0.99-1.95)	1.52 (1.1–2.08) ‡	1.46 (1.06-2.03) ‡	1.26 (1.11–1.44) *	1.12 (0.9–1.39)	1.18 (1.1–1.26) *	1.2 (1.11–1.28) *
Chromosomal/Congenital abnormalities
No	ref	ref	ref	ref	ref	ref	ref	ref
Yes	14.75 (9.5–22.9) *	15.52 (8.91–27.02) *	7.63 (4.1–14.2) *	7.9 (4.14–15.04) *	4.57 (3.2–6.52) *	3.9 (1.97–7.7) *	1.37 (1.02–1.86) ‡	1.26 (0.92–1.72)
Smoking
No	ref	ref	ref		ref		ref
Yes	3.35 (1.2–9.35) ‡	3.01 (0.99–9.13)	2.06 (0.5–8.55)		1.33 (0.63–2.8)		0.96 (0.62–1.49)
Preterm history
No	ref	ref	ref	ref	ref	ref	ref	ref
Yes	5.78 (4.06–8.23) *	7.23 (4.44–11.77) *	5.46 (3.62–8.23) *	4.7 (3.04–7.28) *	4.27 (3.49–5.21) *	3.5 (2.48–4.94) *	2.19 (1.9–2.52) *	1.95 (1.68–2.26) *
Employment status
Employed	ref		ref		ref		ref
Unemployed	NA		2.54 (0.34-18.99)		1.55 (0.6-3.99)		1.43 (0.87-2.35)
Pregnancy mode
Spontanious pregnancy	ref	ref	ref	ref	ref	ref	ref	ref
Assisted pregnancy	3.13 (1.72–5.72) *	2.49 (1.19–5.21) ‡	3.16 (1.59–6.3) *	2.82 (1.38–5.79) †	2.69 (1.94–3.72) *	3.11 (1.9–5.08) *	1.6 (1.29–2) *	1.61 (1.28–2.02) *
#PP obesity was exluded from the multiple logistic regression due to missing values
Bold values denote statistical significance at the ‡p < 0.05. †p < 0.01. *p < 0.001.
a adjusted for maternal age, parity, nationality, diabetes status, chronic hypertension, baby gender, chromosomal/congenital abnormalities, smoking, preterm history, and pregnancy mode.
b adjusted for maternal age, nationality, diabetes status, chronic hypertension, baby gender, chromosomal/congenital abnormalities, preterm history, and pregnancy mode.
c adjusted for maternal age, nationality, education status, diabetes status, chronic hypertension, baby gender, chromosomal/congenital abnormalities, preterm history, and pregnancy mode.
d adjusted for maternal age, parity, nationality, diabetes status, chronic hypertension, baby gender, chromosomal/congenital abnormalities, preterm history, and pregnancy mode.
Notes: Only variables which showed significant results in the univariate analysis were included in the multiple logistic regression analysis, and presented in this table. PP obesity was exceptionally excluded from the multiple logistic regression, although significant in univariate analysis, due to missing values.
